# Supplementary material for: Biomarkers Related to Synaptic Dysfunction to Discriminate Alzheimer’s Disease from Other Neurological Disorders
Source: Int J Mol Sci. 2022 Sep 16;23(18):10831. doi: 10.3390/ijms231810831 (PMC9501545; doi:10.3390/ijms231810831)
Supplement: Supplementary file 1 [file ijms-23-10831-s001.zip]

Archive with 1 entries (1 files):
- ijms-1859291-supplementary.pdf
